# Supplementary material for: Explainable Artificial Intelligence (xAI) for 5-HT2A Receptor Binding Affinity of New Psychoactive Substances
Source: Molecules. 2026 Jun 1;31(11):1888. doi: 10.3390/molecules31111888 (PMC13257649; doi:10.3390/molecules31111888)
Supplement: Supplementary file 1 [file molecules-31-01888-s001.zip]

Archive with 1 entries (1 files):
- molecules-4210408-supplementary.pdf
